# Supplementary material for: Synthetic Lethality Screening Highlights Colorectal Cancer Vulnerability to Concomitant Blockade of NEDD8 and EGFR Pathways
Source: Cancers (Basel). 2021 Jul 28;13(15):3805. doi: 10.3390/cancers13153805 (PMC8345131; doi:10.3390/cancers13153805)
Supplement: Supplementary file 1 [file cancers-13-03805-s001.zip]

Archive with 1 entries (1 files):
- cancers-1257497-supplementary.pdf
